# Supplementary material for: Mobilized Adult Pituitary Stem Cells Contribute to Endocrine Regeneration in Response to Physiological Demand
Source: Cell Stem Cell. 2013 Oct 3;13(4):419–32. doi: 10.1016/j.stem.2013.07.006 (PMC3793864; doi:10.1016/j.stem.2013.07.006)
Supplement: Table S1. Lineage Tracing Analysis Related to Figure 2, Figure 3, and Table 1 — Double-positive EYFP;marker cells were counted on an average of 10 different fields in the anterior lobe (excluding the cleft) across the entire pituitary. (∗) denotes countings on triple immunofluorescences. To estimate the proportion of new corticotrophs, generated after adrenalectomies, which originate from differentiation of SOX9+ve progenitors, we first evaluated the efficiency of SOX9-IRES-CreERT2 in the pituitary; we administrated tamoxifen for 5 consecutive days, as done prior to adrenalectomies, and harvested pituitaries 48 hr after the last treatment. We observed that 18% of SOX9+ve cells were EYFP+ve (n = 3 SD = 3.2). Therefore 1 in 5.6 SOX9+ve cells is labeled following Cre induction. We had previously counted the number of extra corticotrophs generated after adrenalectomies and observe a 23% increase in the number of corticotrophs, or an extra 113 cells/mm2 (Figure 6A). To estimate the proportion of corticotrophs within these extra 113 cells that come from a SOX9+ve progenitors, we corrected the number of ACTH;EYFP cells we counted so that this number reflected participation from the whole SOX9 population and not just the 18% labeled by the use of SOX9-IRES-CreERT2, so we multiplied this number by 5.6 (18 × 5.6 = 100). We then measured the surface area corresponding to all the sections that were examined for ACTH;EYFP double-positive cells/animal so that we could calculate the proportion of ACTH cells generated from SOX9+ve progenitors/mm2. We find that SOX9+ve stem cells generate 21 corticotrophs/mm2, representing 19% of the newly generated corticotrophs. [file mmc2.xlsx]

## Sheet: Sheet1
	Sox2CreERT2/+; R26REYFP/+induced at 11.5 and 12.5dpc harvested 18.5dpc.
	Embryo ID	Number of EYFP+ve cells counted	EYFP;SOX2	EYFP;Pit1	EYFP;ACTH
	1	649	51/287	162/362*	28/362*
	3	856	62/428	250/428*	52/428*
	5	921	70/442	303/479*	36/479*
	Total	2426	183/1157	715/1269	116/1269
	Average		0.16	0.56	0.09
	Sox2CreERT2/+; R26REYFP/+ induced at 13.5dpc harvested at 18.5dpc.
	Embryo ID	Number of EYFP+ve cells counted	EYFP;SOX2
	1	102	31/102
	2	304	81/304
	3	111	53/111
	4	167	72/167
	Total	684	237/684
	Average		0.35
	SOX9ires-CreERT2/+;R26REYFP/+ induced at 11.5 and 12.5dpc harvested 18.5dpc.
		Number of EYFP+ve cells counted	EYFP;SOX9	EYFP; Pit1-ACTH
	1	71	37/71
	2	130	39/130
	3	62	25/62
	4	102	33/102*	38/102*
	5	58		27/58
	8	122		50/122
	9	132	19/65*	54/132*
	Total	677	153/430	169/414
	Average		0.36	0.41
	Sox2CreERT2/+; R26REYFP/+ induced at P0/P2 harvested at 4 week-old.
	Animal ID	Sex	Number of EYFP+ve cells counted	EYFP;SOX2	EYFP;LH	EYFP;PRL	EYFP;ACTH
	1	XY	870	121/359*	127/284	5/227	12/359*
	2	XX	510	100/254*	80/256		7/254*
	18	XY	1194	145/456	153/379	0/359*	10/359*
	21	XX	1532	197/572	185/481	2/479*	20/479*
	Total		4106	563/1641	545/1400	7/1065	49/1451
	Average			0.34	0.39	0.007	0.034
	Sox2CreERT2/+; R26REYFP/+ induced at P0/P2 harvested at 8 week-old.
	Animal ID	Sex	Number of EYFP+ve cells counted	%EYFP;LH	%EYFP;ACTH
	1	XX	568	99/244	22/324
	2	XY	419	90/205	14/214
	Total		987
	Average			0.42	0.067
	SOX9ires-CreERT2/+;R26REYFP/+ induced at P0/P2 harvested at 4 week-old.
	Animal ID	Sex	Number of EYFP+ve cells counted	EYFP;SOX9	EYFP;LH	EYFP;PRL	EYFP;ACTH
	1	XY	399	65/132	41/135	21/132
	2	XY	207	31/61	26/91	8./55
	3	XY	309	23/69	39/131	10/109
	1038	XX	122	33/60	22/62
	1789	XY	244	49/89	35/88
	1794	XX	305	100/178	22/64	1./67
	2528	XY	101	28/67	13/34	0/63
	3082	XY	350			0/140	2/210
	Total		2037	329/656	198/605	40/566
	Average			0.5	0.33	0.07	0.01
	SOX9ires-CreERT2/+;R26REYFP/+ induced at 8 weeks harvested at 6 month to 1 year.
	Animal ID	Sex	Age	Number of EYFP+ve cells counted	EYFP;SOX9	SOX2+ve within SOX9;EYFP	SOX2-ve within SOX9;EYFP	EYFP;
								Pit1
	28	XY	12 months	114	33/35	78/79*	1/79*
	30	XY	12 months	28	23/28
	31	XY	12 months	137	32/44	92/93*	1/93*
	5628	XY	6 months	61	59/61
	6750	XX	7 months	96	86/96*			2/96*
	Total			436	233/264	170/172	2/172
	Average				0.88	0.99	0.01	0.02
	SOX9ires-CreERT2/+;R26REYFP/+ adrenalectomies analysis (induced at 8 weeks for 5 days, surgery performed on the 6th day, pituitaries harvested a week later)
	There is, on average, 113 more ACTH cells/mm2 after adrenalectomies representing a 23% increase.
	Animal ID	Sex	Surgery	Number of ACTH	Surface Area mm2	ACTH/mm2
	3329	XX	Sham	1987	4	497
	3090	XX	Sham	2381	4.5	529
	3251	XY	Sham	1945	4	486
	3699	XY	Sham	3398	8.2	414
	Wild-type+Tam	XY	Sham	2478	4.8	516
			Mean Sham			488
	3091	XX	AdrenalX	2586	3.7	699
	3330	XX	AdrenalX	2709	5	542
	3326	XY	AdrenalX	2642	4.8	550
	3700	XY	AdrenalX	2383	4.3	554
	Wild-type+Tam	XY	AdrenalX	3359	5.1	659
			Mean AdrenalX			601-488=113 new cells/mm2
	SOX9+ve progenitors generate new corticotrophs after adrenalectomies.
	On average, 21 new ACTH cells/ mm2 are generated by SOX9+ve progenitors, representing 19% (21 of 113 see above) of the new corticotrophs.
	Animal ID	Sex	Surgery	ACTH; EYFP	ACTH; EYFP	Surface Area mm2	ACTH; EYFP/ mm2
				Double positive	Cre efficiency corrected to 100% (x5.6)
				counted
	2776	XX	Sham	1
	3329	XX	Sham	0
	3090	XX	Sham	0
	3251	XY	Sham	3
	3699	XY	Sham	0
			Mean Sham	1
	3091	XX	AdrenalX	66	373	16.4	23
	943	XX	AdrenalX	80	452	24.8	18
	3326	XY	AdrenalX	66	373	18.1	20
	3700	XY	AdrenalX	47	265	11.1	24
	6013	XY	AdrenalX	84	475	24.7	19
			Mean AdrenalX	69			21
